# Supplementary material for: A collaborative, academic approach to optimizing the national clinical research infrastructure: The first year of the Trial Innovation Network
Source: J Clin Transl Sci. 2018 Nov 27;2(4):187–92. doi: 10.1017/cts.2018.319 (PMC6474372; doi:10.1017/cts.2018.319)
Supplement: Supplementary file 1 [file S2059866118003199sup.zip]

Archive with 7 entries (7 files):
- S2059866118003199sup001.docx
- S2059866118003199sup002.docx
- S2059866118003199sup003.docx
- S2059866118003199sup004.docx
- S2059866118003199sup005.pdf
- S2059866118003199sup006.docx
- S2059866118003199sup007.docx
